# Supplementary material for: Nanoarchitectonics of Electrically Activable Phosphonium Self-Assembled Monolayers to Efficiently Kill and Tackle Bacterial Infections on Demand
Source: Int J Mol Sci. 2022 Feb 16;23(4):2183. doi: 10.3390/ijms23042183 (PMC8879818; doi:10.3390/ijms23042183)
Supplement: Supplementary file 1 [file ijms-23-02183-s001.zip]

Archive with 1 entries (1 files):
- ijms-1582113-supplementary.pdf
